# Supplementary material for: The coalescent with replication-independent mutations
Source: PeerJ. 2022 Feb 15;10:e12926. doi: 10.7717/peerj.12926 (PMC8855725; doi:10.7717/peerj.12926)
Supplement: Supplemental Information 1 [file peerj-10-12926-s001.zip]

Archive with 25 entries (20 files):
- Code/
- Code/Estimate Nu.ipynb
- __MACOSX/
- __MACOSX/Code/
- __MACOSX/Code/._Estimate Nu.ipynb
- Code/README
- __MACOSX/Code/._README
- Code/Coalescent Simulation.ipynb
- __MACOSX/Code/._Coalescent Simulation.ipynb
- Code/.ipynb_checkpoints/
- Code/.ipynb_checkpoints/Segregating Sites Graph-checkpoint.ipynb
- __MACOSX/Code/.ipynb_checkpoints/
- __MACOSX/Code/.ipynb_checkpoints/._Segregating Sites Graph-checkpoint.ipynb
- Code/.ipynb_checkpoints/D Statistic Graphs-checkpoint.ipynb
- __MACOSX/Code/.ipynb_checkpoints/._D Statistic Graphs-checkpoint.ipynb
- Code/.ipynb_checkpoints/Estimate Nu-checkpoint.ipynb
- __MACOSX/Code/.ipynb_checkpoints/._Estimate Nu-checkpoint.ipynb
- Code/.ipynb_checkpoints/Coalescent Simulation-checkpoint.ipynb
- __MACOSX/Code/.ipynb_checkpoints/._Coalescent Simulation-checkpoint.ipynb
- __MACOSX/Code/._.ipynb_checkpoints
- Code/D Statistic Graphs.ipynb
- __MACOSX/Code/._D Statistic Graphs.ipynb
- Code/Segregating Sites Graph.ipynb
- __MACOSX/Code/._Segregating Sites Graph.ipynb
- __MACOSX/._Code
