# Supplementary material for: The coalescent with replication-independent mutations
Source: PeerJ. 2022 Feb 15;10:e12926. doi: 10.7717/peerj.12926 (PMC8855725; doi:10.7717/peerj.12926)
Supplement: Supplemental Information 1 [file peerj-10-12926-s001.zip › Code/Estimate Nu.ipynb]

# %% [code]
# load all necessary libraries
import numpy as np
from matplotlib import pyplot as plt
import pandas as pd
import statistics

# %% [code]
# read in data files of site frequency spectrums for each run comparing two different values for c/psi (pairwise coalescent 
# rate) and n (number of lineages)
psi1_n10 = pd.read_csv('../Data/theta2_nu2-3_psi1-12_r0_n10_runs100000.txt', sep='\t', index_col=0, header=0)
psi2_n10 = pd.read_csv('../Data/theta2_nu2-3_psi1_r0_n10_runs100000.txt', sep='\t', index_col=0, header=0)

psi1_n100 = pd.read_csv('../Data/theta2_nu2-3_psi1-12_r0_n100_runs100000.txt', sep='\t', index_col=0, header=0)
psi2_n100 = pd.read_csv('../Data/theta2_nu2-3_psi1_r0_n100_runs100000.txt', sep='\t', index_col=0, header=0)

# %% [code]
# set the pairwise coalescence rates to compare
c1 = 1/12
c2 = 1

# %% [code]
# estimate nu (unscaled replication-independent mutation rate) for each run when n=10 lineages

# set number of lineages
n = 10
# calculate a_n
a_n = 0.0
for j in range(1,n):
    a_n = a_n + (1.0 / float(j))
# sum the number of segregating sites for each run for each value of c/psi
S1_n10 = psi1_n10.sum(axis=1)
S2_n10 = psi2_n10.sum(axis=1)
# calculate nu_hats and save as a list from the derived formula
nuhats_n10 = (S1_n10 - S2_n10)/ (a_n * ((1/c1) - (1/c2)))

# %% [code]
# estimate nu (unscaled replication-independent mutation rate) for each run when n=100 lineages

# set number of lineages
n = 100
# calculate a_n
a_n = 0.0
for j in range(1,n):
    a_n = a_n + (1.0 / float(j))
# sum the number of segregating sites for each run for each value of c/psi
S1_n100 = psi1_n100.sum(axis=1)
S2_n100 = psi2_n100.sum(axis=1)
# calculate nu_hats and save as a list from the derived formula
nuhats_n100 = (S1_n100 - S2_n100)/ (a_n * ((1/c1) - (1/c2)))

# %% [code]
# plot the values of nu_hat estimated from simulations with nu=2/3 where c/psi=1/12 or 1 and compare between n=10 and n=100

# subplot for n=10 lineages
_ = plt.subplot(121)
_ = plt.hist(nuhats_n10, bins=50, color='lightgrey', ec='gray', density=True)
_ = plt.xlim(-1,3)
_ = plt.axvline(statistics.mean(nuhats_n10), color='black', linestyle='dashed', linewidth=1)  # add a line for the mean
_ = plt.xlabel('\u03BD\u0302')
_ = plt.xticks(np.arange(-1,4,1))
_ = plt.ylabel('Density')

# subplot for n=100 lineages
_ = plt.subplot(122)
_ = plt.hist(nuhats_n100, bins=50, color='lightgrey', ec='gray', density=True)
_ = plt.xlim(-1,3)
_ = plt.axvline(statistics.mean(nuhats_n100), color='black', linestyle='dashed', linewidth=1)  # add a line for the mean
_ = plt.xlabel('\u03BD\u0302')
_ = plt.xticks(np.arange(-1,4,1))
_ = plt.ylabel('Density')

plt.subplots_adjust(wspace=0.5)

# print summary statistics
print("Average n=10: ", statistics.mean(nuhats_n10))
print("Variance n=10: ", nuhats_n10.var())
print("Average n=100: ", statistics.mean(nuhats_n100))
print("Variance n=100: ", nuhats_n100.var())

# save the plot
plt.savefig('../Figures/nuhats_theta2_nu2-3_psi1-1-12_psi2-1_n10_n100_runs100000.jpg', dpi=500)
