# Supplementary material for: The coalescent with replication-independent mutations
Source: PeerJ. 2022 Feb 15;10:e12926. doi: 10.7717/peerj.12926 (PMC8855725; doi:10.7717/peerj.12926)
Supplement: Supplemental Information 1 [file peerj-10-12926-s001.zip › Code/Coalescent Simulation.ipynb]

# %% [code]
# load all necessary libraries
import numpy as np
import random
from matplotlib import pyplot as plt
import pprint
pp = pprint.PrettyPrinter(width=4)
import pandas as pd
import statistics

# %% [code]
all_sfs = []  # initialize a list of site frequency spectrums for all runs
runs = 100000  # number of runs or trials to execute
time_sum = 0.0  # initialize the total time across runs to check average values later
total_rdmuts = 0  # initialize the total number of replication-dependent mutations across runs to check average values later
total_rimuts = 0  # initialize the total number of replication-independent mutations across runs to check average values later
n = 10  # number of total lineages
theta = 2  # unscaled replication-dependent mutation rate
nu = 2/3.0  # unscaled replication-independent mutation rate
c1 = 1/12.0  # first pairwise coalescence or replication rate
c2 = 1  # second pairwise coalescence or replication rate
r = 0   # rate at which psi changes

    
# perform 'runs' trials of the Gillespie algorithm to simulate the neutral coalescent with replication-dependent and 
# replication-independent mutations    
for trial in range(runs):
    i = n  # number of current lineages
    psi = c2  # current pairwise coalescence rate
    lineages = [['L'+str(x+1), 0, 0] for x in range(i)]  # track lineages and their corresponding rep-dep and rep-indep mutations
    mutations = []  # initialize a list of mutations that occur with corresponding lineages
    coalescence = []  # track lineages that coalesce and their coalescence time
    total_time = 0  # initialize the total coalescence time for one run
    n_rdmut = 0  # initialize the total number of replication-dependent mutations for one run
    n_rimut = 0  # initialize the total number of replication-independent mutations for one run


    # run the Gillespie algorithm until all lineages coalesce
    while i>1:
        lamb = r + ((i * (i - 1)) / 2.0) * psi + (i * (theta / 2.0) * psi) + (i * (nu / 2.0))  # rate for exponential waiting time
        rate = 1.0 / lamb  # in numpy np.random.exponential scale=1/rate
        probability_of_coalescence = (((i * (i - 1)) / 2.0) * psi) / float(lamb)  # probability of a coalescence event next
        probability_of_rdmut = (i * (theta / 2.0) * psi) / float(lamb)  # probability of a replication-dependent mutation next
        probability_of_rimut = (i * (nu / 2.0)) / float(lamb)  # probability of a replication-independent mutation next

        # determine time to the next event
        time = np.random.exponential(scale = rate)
        # keep track of total time that has passed
        total_time = total_time + time

        # draw Uniform RV to determine the next event
        event = np.random.uniform(0, 1)

        # event is a coalescence event    
        if(event <= probability_of_coalescence):
            # randomly choose a pair of lineages to join and remove them from the list of lineages
            lineage_1 = lineages.pop(random.randrange(0, len(lineages)))     
            lineage_2 = lineages.pop(random.randrange(0, len(lineages)))
            # append new coalesced lineage with lineage name and 0,0 for the number of replication-dependent and
            # replication-independent mutations on this combined branch
            lineages.append(['('+str(lineage_1[0])+','+str(lineage_2[0])+')', 0, 0])
            # append and track lineages combined with time to coalescence to check the simulation later
            lineages_combined = (lineage_1[0],lineage_2[0])
            coalescence.append((lineages_combined, total_time))
            # decrease the number of current lineages
            i = i-1

        # event is a replication-dependent mutation
        elif(event <= probability_of_coalescence + probability_of_rdmut):
            # randomly choose a lineage to mutate where 'line_mutated' is the index of the lineage that had a mutation
            line_mutated = np.random.randint(0, len(lineages))
            # add one replication-dependent mutation to the selected lineage
            lineages[line_mutated][1] = lineages[line_mutated][1] + 1
            # append the lineage and corresponding number of mutations to the list 'mutations' to later find the sfs
            mutations.append([[lineages[line_mutated][0]], lineages[line_mutated][1]+lineages[line_mutated][2]])
            # increase the total number of replication-dependent mutations
            n_rdmut = n_rdmut + 1

        # event is a replication-independent mutation
        elif(event <= probability_of_coalescence + probability_of_rdmut + probability_of_rimut):
            # randomly choose a lineage to mutate where 'line_mutated' is the index of the lineage that had a mutation
            line_mutated = np.random.randint(0, len(lineages))
            # add one replication-independent mutation to the selected lineage
            lineages[line_mutated][2] = lineages[line_mutated][2] + 1
            # append the lineage and corresponding number of mutations to the list 'mutations' to later find the sfs
            mutations.append([[lineages[line_mutated][0]], lineages[line_mutated][1]+lineages[line_mutated][2]])
            # increase the total number of replication-indpendent mutations
            n_rimut = n_rimut + 1

        # event is a change in coalescence rate
        # change the current pairwise coalescence rate to the other potential rate
        else:
            if(psi == c1):
                psi = c2
            else:
                psi = c1

    # print the total coalescence time to check the simulation data
    print("Total Time: ", total_time)

    # track the total time and mutations across the runs to check average values
    time_sum = time_sum + total_time
    total_rdmuts = total_rdmuts + n_rdmut
    total_rimuts = total_rimuts + n_rimut

    # determine the site frequency spectrum
    site_frequencies = {}

    # for each mutation, determine the frequency and add that site to the sfs
    for x in mutations:
        # count the number of lineages where a mutation occurred to determine the frequency
        frequency = x[0][0].count('L')
        # add one site at that frequency to the sfs
        site_frequencies[frequency] = site_frequencies.setdefault(frequency, 0) + 1


    # print the site frequency spectrum to check the simulation data
    pp.pprint(site_frequencies)

    # if there are no sites at a frequency, set that site frequency to zero
    for k in range(1,n):
        if k not in site_frequencies.keys():
            site_frequencies[k] = 0

    # record the site frequency spectrum for this run to a list of sfs for all runs
    all_sfs.append(list(site_frequencies[x] for x in sorted(site_frequencies.keys())))

    # calculate the number of segregating sites
    S = sum(site_frequencies.values())

    # print the number of segregating sites to check the simulation data
    print("S: ", S)

# %% [code]
# plot the site frequency spectrum for all runs and print averages to check the simulation data

# sum the site frequencies across the runs and record to the vector "values"
values = []
for x in range(n-1):
    values.append(sum(run[x] for run in all_sfs))

# print the site frequencies and summary statistics for all runs
print(values)
print('Average SNPs: ', sum(values)/float(runs))
print('Average Number Replication-Dependent Mutations', total_rdmuts/float(runs))
print('Average Number Replication-Independent Mutations', total_rimuts/float(runs))
print('Average Time: ', (time_sum/float(runs)))

# plot the site frequency spectrum
names = list(sorted(site_frequencies.keys()))
_ = plt.subplot(121)
_ = plt.bar(range(n-1), values, tick_label=names)
_ = plt.title("Site Frequency Spectrum")

# plot the expected shape of the site frequency spectrum for a standard coalescent
_ = plt.subplot(122)
y = [(1/x) for x in range(1,n)]
_ = plt.plot(range(1,n), y)

# %% [code]
# save site frequency spectrum data to a file
sfs = pd.DataFrame(all_sfs, index=range(1,runs+1), columns=range(1,n))
sfs.to_csv('../Data/theta2_nu2-3_psi1_r0_n10_runs100000.txt', sep='\t')
sfs
