# Supplementary material for: The coalescent with replication-independent mutations
Source: PeerJ. 2022 Feb 15;10:e12926. doi: 10.7717/peerj.12926 (PMC8855725; doi:10.7717/peerj.12926)
Supplement: Supplemental Information 1 [file peerj-10-12926-s001.zip › Code/D Statistic Graphs.ipynb]

# %% [code]
# load all necessary libraries
import numpy as np
from matplotlib import pyplot as plt
import pandas as pd
import statistics

# %% [code]
# read in a data file of site frequency spectrums for each run of a coalescent simulation
Ds = pd.read_csv('../Data/theta2_nu2-3_psi1-12_1_r2_n100_runs100000.txt', sep='\t', index_col=0, header=0)
# set the number of lineages
n = 100

# %% [code]
# initialize vectors to hold calculated D statistics
Tajima_Ds = []
Fu_Li_Ds = []

# %% [code]
# calculate and store Tajima's D and Fu and Li's D statistics for each run (row) in the data file
for index,row in Ds.iterrows():

    # pull site frequency spectrum from the row-th run
    site_frequencies = {} 
    for y in range(1,n):
        site_frequencies[y] = row[y-1]
    
    # find the total number of segregating sites
    S = row.sum()
    
    # calculate the average number of pairwise differences (D_n) using the site frequency spectrum definition
    sum_D = 0
    for key in site_frequencies.keys():
        sum_D = sum_D + (int(key) * (n - int(key)) * site_frequencies[key])
    
    # average number of pairwise differences
    D_n = sum_D * 2.0 / float(n * (n-1))
 

    # calculations for Tajima's D statistic
    a_1 = 0.0
    a_2 = 0.0
    for j in range(1,n):
        a_1 = a_1 + (1.0 / float(j))
    for j in range(1,n):
        a_2 = a_2 + (1.0 / float(j ** 2))
        
    b_1 = (n+1) / float(3 * (n-1))
    b_2 = (2 * (n**2 + n + 3)) / float(9 * n * (n-1))
    c_1 = b_1 - (1.0 / float(a_1))
    c_2 = b_2 - ((n+2) / float(a_1 * n)) + (a_2 / float(a_1 ** 2))
    e_1 = c_1 / float(a_1)
    e_2 = c_2 / float(a_1 ** 2 + a_2)
    
    # Tajima's D statistic
    # calculate the numerator
    tajima_numerator = D_n - (S / a_1)
    # calculate the full D statistic and record it if the denominator is not zero
    if(np.sqrt((e_1 * S) + (e_2 * S * (S - 1))) != 0):
        Tajima_D = tajima_numerator / float(np.sqrt((e_1 * S) + (e_2 * S * (S - 1))))
        Tajima_Ds.append(Tajima_D)
        
        
    # calculations for Fu and Li's D statistic  
    a_n = 0.0
    b_n = 0.0
    for j in range(1,n):
        a_n = a_n + (1.0 / float(j))
    for j in range(1,n):
        b_n = b_n + (1.0 / float(j ** 2))
        
    c_n = (2*n *a_n - 4*(n-1)) / float((n-2)*(n-1))
    v_d = 1 + ((a_n ** 2) / float(b_n + (a_n ** 2))) * (c_n - ((n+1) / float(n-1)))
    u_d = a_n - 1 - v_d
    
    # number of segregating sites that appear one time
    xi = site_frequencies[1]
    
    # Fu and Li's D statistic
    # calculate the numerator
    fu_li_numerator = S - (a_n*xi)
    # calculate the full D statistic and record it if the denominator is not zero
    if(np.sqrt((u_d*S) + (v_d*(S ** 2))) != 0):
        Fu_Li_D = fu_li_numerator / float(np.sqrt((u_d*S) + (v_d*(S ** 2))))
        Fu_Li_Ds.append(Fu_Li_D)

# %% [code]
# plot the D statistics

# Tajima's D subplot
_ = plt.subplot(211)
_ = plt.hist(Tajima_Ds, bins=50, color='lightgrey', ec='gray', density=True)  # plot D statistics calculated for each run
_ = plt.axvline(statistics.mean(Tajima_Ds), color='black', linestyle='dashed', linewidth=1)  # add a line for the mean
_ = plt.axvline(statistics.median(Tajima_Ds), color='black', linewidth=1.5)  # add a line for the median
_ = plt.title("Tajima D")

# Fu and Li's D subplot
_ = plt.subplot(212)
_ = plt.hist(Fu_Li_Ds, bins=50, color='lightgrey', ec='gray', density=True)  # plot D statistics calculated for each run
_ = plt.axvline(statistics.mean(Fu_Li_Ds), color='black', linestyle='dashed', linewidth=1)  # add a line for the mean
_ = plt.axvline(statistics.median(Fu_Li_Ds), color='black', linewidth=1.5)  # add a line for the median
_ = plt.title("Fu and Li D")

plt.subplots_adjust(hspace=0.5)

# print summary statistics
print('Tajima D mean: ', statistics.mean(Tajima_Ds))
print('Tajima D median: ', statistics.median(Tajima_Ds))
print('Tajima D variance: ', np.var(Tajima_Ds))
print('Fu and Li D mean: ', statistics.mean(Fu_Li_Ds))
print('Fu and Li D median: ', statistics.median(Fu_Li_Ds))
print('Fu and Li D variance: ', np.var(Fu_Li_Ds))

# save plot
plt.savefig('../Figures/ds_theta2_nu2-3_psi1-12_1_r2_n100_runs100000.jpg', dpi=500)
