# Supplementary material for: The coalescent with replication-independent mutations
Source: PeerJ. 2022 Feb 15;10:e12926. doi: 10.7717/peerj.12926 (PMC8855725; doi:10.7717/peerj.12926)
Supplement: Supplemental Information 1 [file peerj-10-12926-s001.zip › Code/Segregating Sites Graph.ipynb]

# %% [code]
# load all necessary libraries
import numpy as np
from matplotlib import pyplot as plt
import pandas as pd

# set number of runs in each simulation data set
runs = 100000.0

# %% [code]
# read in simulation data sets for each combination of unscaled replication-independent mutation rate (nu= 0, 2/3, 2) and
# pairwise coalescent rate (psi= 1/50, 1/24, 1/12, 1/6, 1) considered and calculate the average number of segregating 
# sites by summing all segregating sites across the site frequency spectrums and all runs and dividing by the number of runs

# nu=2, c/psi=1/50
nu2_psi1_50 = pd.read_csv('../Data/theta2_nu2_psi1-50_r0_n100_runs100000.txt', sep='\t', index_col=0, header=0)
mean_nu2_psi1_50 = nu2_psi1_50.sum().sum() / runs

# nu=2, c/psi=1/24
nu2_psi1_24 = pd.read_csv('../Data/theta2_nu2_psi1-24_r0_n100_runs100000.txt', sep='\t', index_col=0, header=0)
mean_nu2_psi1_24 = nu2_psi1_24.sum().sum() / runs

# nu=2, c/psi=1/12
nu2_psi1_12 = pd.read_csv('../Data/theta2_nu2_psi1-12_r0_n100_runs100000.txt', sep='\t', index_col=0, header=0)
mean_nu2_psi1_12 = nu2_psi1_12.sum().sum() / runs

# nu=2, c/psi=1/6
nu2_psi1_6 = pd.read_csv('../Data/theta2_nu2_psi1-6_r0_n100_runs100000.txt', sep='\t', index_col=0, header=0)
mean_nu2_psi1_6 = nu2_psi1_6.sum().sum() / runs

# nu=2, c/psi=1
nu2_psi1 = pd.read_csv('../Data/theta2_nu2_psi1_r0_n100_runs100000.txt', sep='\t', index_col=0, header=0)
mean_nu2_psi1 = nu2_psi1.sum().sum() / runs

# nu=2/3, c/psi=1/50
nu2_3_psi1_50 = pd.read_csv('../Data/theta2_nu2-3_psi1-50_r0_n100_runs100000.txt', sep='\t', index_col=0, header=0)
mean_nu2_3_psi1_50 = nu2_3_psi1_50.sum().sum() / runs

# nu=2/3, c/psi=1/24
nu2_3_psi1_24 = pd.read_csv('../Data/theta2_nu2-3_psi1-24_r0_n100_runs100000.txt', sep='\t', index_col=0, header=0)
mean_nu2_3_psi1_24 = nu2_3_psi1_24.sum().sum() / runs

# nu=2/3, c/psi=1/12
nu2_3_psi1_12 = pd.read_csv('../Data/theta2_nu2-3_psi1-12_r0_n100_runs100000.txt', sep='\t', index_col=0, header=0)
mean_nu2_3_psi1_12 = nu2_3_psi1_12.sum().sum() / runs

# nu=2/3, c/psi=1/6
nu2_3_psi1_6 = pd.read_csv('../Data/theta2_nu2-3_psi1-6_r0_n100_runs100000.txt', sep='\t', index_col=0, header=0)
mean_nu2_3_psi1_6 = nu2_3_psi1_6.sum().sum() / runs

# nu=2/3, c/psi=1
nu2_3_psi1 = pd.read_csv('../Data/theta2_nu2-3_psi1_r0_n100_runs100000.txt', sep='\t', index_col=0, header=0)
mean_nu2_3_psi1 = nu2_3_psi1.sum().sum() / runs

# nu=0, c/psi=1/50
nu0_psi1_50 = pd.read_csv('../Data/theta2_nu0_psi1-50_r0_n100_runs100000.txt', sep='\t', index_col=0, header=0)
mean_nu0_psi1_50 = nu0_psi1_50.sum().sum() / runs

# nu=0, c/psi=1/24
nu0_psi1_24 = pd.read_csv('../Data/theta2_nu0_psi1-24_r0_n100_runs100000.txt', sep='\t', index_col=0, header=0)
mean_nu0_psi1_24 = nu0_psi1_24.sum().sum() / runs

# nu=0, c/psi=1/12
nu0_psi1_12 = pd.read_csv('../Data/theta2_nu0_psi1-12_r0_n100_runs100000.txt', sep='\t', index_col=0, header=0)
mean_nu0_psi1_12 = nu0_psi1_12.sum().sum() / runs

# nu=0, c/psi=1/6
nu0_psi1_6 = pd.read_csv('../Data/theta2_nu0_psi1-6_r0_n100_runs100000.txt', sep='\t', index_col=0, header=0)
mean_nu0_psi1_6 = nu0_psi1_6.sum().sum() / runs

# nu=0, c/psi=1
nu0_psi1 = pd.read_csv('../Data/theta2_nu0_psi1_r0_n100_runs100000.txt', sep='\t', index_col=0, header=0)
mean_nu0_psi1 = nu0_psi1.sum().sum() / runs

# %% [code]
# save the average number of segregating sites for each value of c/psi under each value of nu in lists for plotting
nu2s_mean = [mean_nu2_psi1_50, mean_nu2_psi1_24, mean_nu2_psi1_12, mean_nu2_psi1_6, mean_nu2_psi1]
nu2_3s_mean = [mean_nu2_3_psi1_50, mean_nu2_3_psi1_24, mean_nu2_3_psi1_12, mean_nu2_3_psi1_6, mean_nu2_3_psi1]
nu0s_mean = [mean_nu0_psi1_50, mean_nu0_psi1_24, mean_nu0_psi1_12, mean_nu0_psi1_6, mean_nu0_psi1]

# %% [code]
# calculate errors (standard deviations) in the number of segregating sites across runs

# for nu=2 and each value of c/psi
e_nu2_psi1_50 = np.sqrt(nu2_psi1_50.sum(axis=1).var())
e_nu2_psi1_24 = np.sqrt(nu2_psi1_24.sum(axis=1).var())
e_nu2_psi1_12 = np.sqrt(nu2_psi1_12.sum(axis=1).var())
e_nu2_psi1_6 = np.sqrt(nu2_psi1_6.sum(axis=1).var())
e_nu2_psi1 = np.sqrt(nu2_psi1.sum(axis=1).var())
# save standard deviations in a list for plotting
errors_nu2s = [e_nu2_psi1_50, e_nu2_psi1_24, e_nu2_psi1_12, e_nu2_psi1_6, e_nu2_psi1]

# for nu=2/3 and each value of c/psi
e_nu2_3_psi1_50 = np.sqrt(nu2_3_psi1_50.sum(axis=1).var())
e_nu2_3_psi1_24 = np.sqrt(nu2_3_psi1_24.sum(axis=1).var())
e_nu2_3_psi1_12 = np.sqrt(nu2_3_psi1_12.sum(axis=1).var())
e_nu2_3_psi1_6 = np.sqrt(nu2_3_psi1_6.sum(axis=1).var())
e_nu2_3_psi1 = np.sqrt(nu2_3_psi1.sum(axis=1).var())
# save standard deviations in a list for plotting
errors_nu2_3s = [e_nu2_3_psi1_50, e_nu2_3_psi1_24, e_nu2_3_psi1_12, e_nu2_3_psi1_6, e_nu2_3_psi1]

# for nu=0 and each value of c/psi
e_nu0_psi1_50 = np.sqrt(nu0_psi1_50.sum(axis=1).var())
e_nu0_psi1_24 = np.sqrt(nu0_psi1_24.sum(axis=1).var())
e_nu0_psi1_12 = np.sqrt(nu0_psi1_12.sum(axis=1).var())
e_nu0_psi1_6 = np.sqrt(nu0_psi1_6.sum(axis=1).var())
e_nu0_psi1 = np.sqrt(nu0_psi1.sum(axis=1).var())
# save standard deviations in a list for plotting
errors_nu0s = [e_nu0_psi1_50, e_nu0_psi1_24, e_nu0_psi1_12, e_nu0_psi1_6, e_nu0_psi1]

# %% [code]
# plot the average number of segregating sites for different pairwise coalescent rates (c/psi) and different
# unscaled replication-independent mutation rates (nu)

# set the x-axis labels
x = ['1/50','1/24','1/12','1/6','1']
# plot means with error bars determined by the standard deviations
_ = plt.errorbar(range(0,len(x)), nu2s_mean, yerr=errors_nu2s, color='black', marker='o', markersize=4)
_ = plt.errorbar(range(0,len(x)), nu2_3s_mean, yerr=errors_nu2_3s, color='black', linestyle='dashed', marker='o', markersize=4)
_ = plt.errorbar(range(0,len(x)), nu0s_mean, yerr=errors_nu0s, color='black', linestyle='dotted', marker='o', markersize=4)
# add all labels and legend
_ = plt.xticks(range(0,len(x)),x, fontsize=13)
_ = plt.ylabel('Ave number segregating sites', fontsize=14)
_ = plt.xlabel('c', fontsize=15)
_ = plt.legend(['\u03BD = 2', '\u03BD = 2/3', '\u03BD = 0'], loc='upper right')
_ = plt.yticks(fontsize=13)

# save the plot
plt.savefig('../Figures/psi_vs_segregatingsites_theta2_r0_n100_runs100000.jpg', dpi=500)
